# Supplementary material for: Thermostable Proteins from HaCaT Keratinocytes Identify a Wide Breadth of Intrinsically Disordered Proteins and Candidates for Liquid–Liquid Phase Separation
Source: Int J Mol Sci. 2022 Nov 18;23(22):14323. doi: 10.3390/ijms232214323 (PMC9692912; doi:10.3390/ijms232214323)
Supplement: Supplementary file 1 [file ijms-23-14323-s001.zip]

Archive with 5 entries (5 files):
- Supplementary Figure S1.pdf
- Supplementary Figure S2.pdf
- Supplementary Table S1 NOV08.pdf
- Supplementary Table S2 NOV08.pdf
- Supplementary Table S3.pdf
